# Supplementary material for: A Comprehensive Analysis of Liver Lipidomics Signature in Adults with Metabolic Dysfunction-Associated Steatohepatitis—A Pilot Study
Source: Int J Mol Sci. 2024 Dec 5;25(23):13067. doi: 10.3390/ijms252313067 (PMC11642547; doi:10.3390/ijms252313067)
Supplement: Supplementary file 1 [file ijms-25-13067-s001.zip]

Archive with 1 entries (1 files):
- ijms-3295502-supplementary.pdf
